# Supplementary material for: Investigation of the functional impact of CHED- and FECD4-associated SLC4A11 mutations in human corneal endothelial cells
Source: PLoS One. 2024 Jan 22;19(1):e0296928. doi: 10.1371/journal.pone.0296928 (PMC10802951; doi:10.1371/journal.pone.0296928)
Supplement: S1 Table — (XLSX) [file pone.0296928.s001.xlsx]

## Sheet: Sheet1
Supplemental Table S1
Primer Name/Description	Forward (5'-->3')	Reverse (5' --> 3')
SLC4A11 gRNA V2 Exon 1	caccGTCGCAGAATGGATACTTCG
SLC4A11 gRNA V2 Exon 1 Reverse Complement	aaacCGAAGTATCCATTCTGCGAC
SLC4A11 V2 Exon 1	GACAGGTGCACACAGGAGGT	AGAGGGTTCACCTGGTCCAA
Agilent SDM V2- c.374G>A; V3- c.326G>A	caaggaagagatccatgcgcaccgcgacc	ggtcgcggtgcgcatggatctcttccttg
Agilent SDM V2- c.1813C>T; V3- c.1765C>T	gcacccctgcgtgtgagagatcctgtc	gacaggatctctcacacgcaggggtgc
Agilent SDM V2- c.2224G>A; V3- c.2176G>A	ggagcgtgtggagaacagacacatctatgacac	gtgtcatagatgtgtctgttctccacacgctcc
Agilent SDM V2- c.2263C>T; V3- c.2215C>T	cgtgaaggagacgtggctgacctcgct	agcgaggtcagccacgtctccttcacg
LV201 SLC4A11 5' UTR Sequence	AGATCACTAGATGCTTTATTG
LV201 SLC4A11-Region 1 Sequence	AGTCCACCTGCTGTCAGATAC
LV201 SLC4A11-Region 2 Sequence	GCCTCCTGCCCACCATCGCT
LV201 SLC4A11-Region 3 Sequence	GTGCTCGCCTTCTCCCTCAT
LV201 SLC4A11-Region 4 Sequence	CCATCCGCTATATCCTGCTG
LV201 SLC4A11 insert screen 1	CTTGGATCCATGCCGCCTAC	GCAGGATATAGCGGATGGGG
LV201 SLC4A11 insert screen 2	GAGAACAGGCTGGTGAAGGG	GCTTCAATGATTCGGGGCAG
LV201 SLC4A11 3' Direction	ATCCACTACTTCACGGGCCT	GGAGTTAGGGGCGGGACTAT
